# Supplementary material for: Mechanisms for Development of Ciprofloxacin Resistance in a Clinical Isolate of Pseudomonas aeruginosa
Source: Front Microbiol. 2021 Jan 8;11:598291. doi: 10.3389/fmicb.2020.598291 (PMC7819972; doi:10.3389/fmicb.2020.598291)
Supplement: Supplementary Table 3 — SNVs identified by genomic re-sequencing with elimination of SNVs with synonymous mutation and the same mutations between CSP18 and CRP42. [file Table_3.XLS]

## Sheet: Table S3
Type	Start	END	Ref (PAO1)	Obs	Gene locus	ExonicFunc	AAChange	CSP18				CRP42				Protein product
INDEL	276529	276529	G	-	PA0244	frameshift deletion	PA0244:PA0244.t01:exon1:c.806delC:p.T269fs,	-	-	-	-	hom	43.5	9	1	shikimate 5-dehydrogenase;
INDEL	1061426	1061426	T	-	PA0978	frameshift deletion	PA0978:PA0978.t01:exon1:c.609delA:p.R203fs,	-	-	-	-	het	141	1036	0.31	hypothetical protein PA0978;
INDEL	2061267	2061278	GGGGGCGCCGGC	-	PA1891	frameshift deletion	PA1891:PA1891.t01:exon1:c.390_390del:p.130_130del,	hom	214	78	1	-	-	-	-	hypothetical protein PA1891;
INDEL	2756252	2756253	GT	-	PA2455	frameshift deletion	PA2455:PA2455.t01:exon1:c.528_528del:p.176_176del,	hom	214	404	1	-	-	-	-	hypothetical protein PA2455;
INDEL	3226325	3226328	ACTC	-	PA2873	frameshift deletion	PA2873:PA2873.t01:exon1:c.1060_1063del:p.354_355del,	hom	17.3	2	1	-	-	-	-	protein-glutamine gamma-glutamyltransferase;
INDEL	4131575	4131579	GGTCA	-	PA3690	frameshift deletion	PA3690:PA3690.t01:exon1:c.40_44del:p.14_15del,	-	-	-	-	het	217	399	0.86	metal-transporting P-type ATPase;
INDEL	4310908	4310928	ACCCGCGCCGCCCCGGAGCGC	-	PA3849	frameshift deletion	PA3849:PA3849.t01:exon1:c.1005_1005del:p.335_335del,	-	-	-	-	het	217	353	0.83	nucleoid-associated protein NdpA;
INDEL	6107524	6107527	AATT	-	PA5427	frameshift deletion	PA5427:PA5427.t01:exon1:c.414_417del:p.138_139del,	hom	25.2	2	1	-	-	-	-	alcohol dehydrogenase;
INDEL	2119455	2119455	-	G	PA1938	frameshift insertion	PA1938:PA1938.t01:exon1:c.530_531insG:p.G177fs,	-	-	-	-	het	41.3	283	0.43	hypothetical protein PA1938;
INDEL	6090788	6090788	-	TC	PA5412	frameshift insertion	PA5412:PA5412.t01:exon1:c.83_84insTC:p.C811fs,	-	-	-	-	hom	215	7	1	hypothetical protein PA5412;
INDEL	1300809	1300814	CGATGA	CCATGATGA	PA1200	frameshift substitution	PA1200:PA1200.t01:exon1:c.1_4CCATGATGA,	hom	214	294	1	-	-	-	-	hypothetical protein PA1200;
INDEL	1408401	1408427	ATGGTCGTGGTGGTGGTGGTGGTGGTG	-	PA1297	nonframeshift deletion	PA1297:PA1297.t01:exon1:c.505_531del:p.169_177del,	-	-	-	-	hom	214	190	1	metal transporter;
SNV	1710473	1710473	G	A	PA1569	nonsynonymous SNV	PA1569:PA1569.t01:exon1:c.G710A:p.S237N,	-	-	-	-	het	217	337	0.74	major facilitator superfamily transporter;
SNV	1710471	1710471	C	G	PA1569	nonsynonymous SNV	PA1569:PA1569.t01:exon1:c.C712G:p.L238V,	-	-	-	-	hom	214	291	1	major facilitator superfamily transporter;
SNV	2263645	2263645	C	A	PA2065	nonsynonymous SNV	PA2065:PA2065.t01:exon1:c.C1318A:p.H440M,	-	-	-	-	het	217	68	0.32	copper resistance protein A;
SNV	2263644	2263644	A	T	PA2065	nonsynonymous SNV	PA2065:PA2065.t01:exon1:c.A1319T:p.H440M,	-	-	-	-	hom	214	249	1	copper resistance protein A;
SNV	2263643	2263643	T	G	PA2065	nonsynonymous SNV	PA2065:PA2065.t01:exon1:c.T1320G:p.H440M,	-	-	-	-	hom	214	249	1	copper resistance protein A;
INDEL	2517551	2517553	GAT	-	PA2289	nonframeshift deletion	PA2289:PA2289.t01:exon1:c.1009_1011del:p.337_337del,	hom	126	4	1	-	-	-	-	hypothetical protein PA2289;
INDEL	2735122	2735139	CGTGATCGTGATCGTGAT	-	PA2438	nonframeshift deletion	PA2438:PA2438.t01:exon1:c.44_61del:p.15_21del,	-	-	-	-	hom	214	257	1	hypothetical protein PA2438;
SNV	3873148	3873148	C	G	PA3462	nonsynonymous SNV	PA3462:PA3462.t01:exon1:c.C2354G:p.P785R,	-	-	-	-	hom	214	382	1	sensor/response regulator hybrid protein;
INDEL	4131577	4131582	TCACGG	-	PA3690	nonframeshift deletion	PA3690:PA3690.t01:exon1:c.42_47del:p.14_16del,	hom	214	381	1	-	-	-	-	metal-transporting P-type ATPase;
INDEL	4541666	4541677	AACACGAACACG	-	PA4063	nonframeshift deletion	PA4063:PA4063.t01:exon1:c.395_406del:p.132_136del,	-	-	-	-	hom	214	233	1	hypothetical protein PA4063;
SNV	203630	203630	C	T	PA0178	nonsynonymous SNV	PA0178:PA0178.t01:exon1:c.C437T:p.P146L,	-	-	-	-	hom	215	356	0.82	two-component sensor;
SNV	203627	203627	T	G	PA0178	nonsynonymous SNV	PA0178:PA0178.t01:exon1:c.T440G:p.L147R,	-	-	-	-	het	217	392	0.83	two-component sensor;
SNV	203623	203623	T	G	PA0178	nonsynonymous SNV	PA0178:PA0178.t01:exon1:c.T444G:p.H148Q,	-	-	-	-	het	217	392	0.83	two-component sensor;
INDEL	486373	486373	-	ACG	PA0434	nonframeshift insertion	PA0434:PA0434.t01:exon1:c.1410_1411insACG:p.R470delinsRT,	hom	19.3	2	1	-	-	-	-	hypothetical protein PA0434;
SNV	1578744	1578744	C	T	PA1450	nonsynonymous SNV	PA1450:PA1450.t01:exon1:c.C1198T:p.S396Y,P400S	-	-	-	-	het	217	425	0.64	hypothetical protein PA1450;
SNV	3449795	3449795	G	C	PA3076	nonsynonymous SNV	PA3076:PA3076.t01:exon1:c.G99C:p.R34P,	-	-	-	-	hom	214	433	0.84	hypothetical protein PA3076;
SNV	3449797	3449797	G	C	PA3076	nonsynonymous SNV	PA3076:PA3076.t01:exon1:c.G101C:p.R34P,	-	-	-	-	het	218	390	0.82	hypothetical protein PA3076;
SNV	3491092	3491092	A	C	PA3110	nonsynonymous SNV	PA3110:PA3110.t01:exon1:c.A320C:p.A106G,	-	-	-	-	het	217	439	0.8	hypothetical protein PA3110;
SNV	3491091	3491091	G	A	PA3110	nonsynonymous SNV	PA3110:PA3110.t01:exon1:c.G321A:p.Q107P,	-	-	-	-	het	217	439	0.8	hypothetical protein PA3110;
SNV	3491085	3491085	A	G	PA3110	nonsynonymous SNV	PA3110:PA3110.t01:exon1:c.A327G:p.P109Q,	-	-	-	-	het	217	439	0.8	hypothetical protein PA3110;
SNV	3491083	3491083	T	C	PA3110	nonsynonymous SNV	PA3110:PA3110.t01:exon1:c.T329C:p.V110A,	-	-	-	-	hom	214	328	1	hypothetical protein PA3110;
SNV	4263832	4263832	C	T	PA3804	nonsynonymous SNV	PA3804:PA3804.t01:exon1:c.C702T:p.S235P,	-	-	-	-	hom	215	411	0.79	hypothetical protein PA3804;
SNV	4263831	4263831	T	C	PA3804	nonsynonymous SNV	PA3804:PA3804.t01:exon1:c.T703C:p.S235P,	-	-	-	-	hom	215	411	0.79
SNV	4263827	4263827	T	G	PA3804	nonsynonymous SNV	PA3804:PA3804.t01:exon1:c.T707G:p.S235P,	-	-	-	-	hom	215	411	0.79
SNV	4263826	4263826	T	C	PA3804	nonsynonymous SNV	PA3804:PA3804.t01:exon1:c.T708C:p.L236R,	-	-	-	-	hom	215	411	0.79
SNV	4263825	4263825	C	T	PA3804	nonsynonymous SNV	PA3804:PA3804.t01:exon1:c.C709T:p.P237F,	-	-	-	-	het	218	379	0.79
SNV	4263824	4263824	C	T	PA3804	nonsynonymous SNV	PA3804:PA3804.t01:exon1:c.C710T:p.P237F,	-	-	-	-	het	218	379	0.79	hypothetical protein PA3804;
SNV	4590644	4590644	A	C	PA4107	nonsynonymous SNV	PA4107:PA4107.t01:exon1:c.A219C:p.Q73H,	-	-	-	-	het	218	301	0.68	hypothetical protein PA4107;
INDEL	4850525	4850526	-	CGCCGC	PA4321	frameshift insertion	PA4321:PA4321.t01:exon1:c.483_484insCGCCGC:p.E162fs,	-	-	-	-	het	217	335	0.76	hypothetical protein PA4321;
SNV	5446409	5446409	G	A	PA4851	nonsynonymous SNV	PA4851:PA4851.t01:exon1:c.G231A:p.P78A,	-	-	-	-	het	219	405	0.81	hypothetical protein PA4851;
SNV	5446410	5446410	C	G	PA4851	nonsynonymous SNV	PA4851:PA4851.t01:exon1:c.C232G:p.P78A,	-	-	-	-	het	217	393	0.77	hypothetical protein PA4851;
SNV	5701150	5701150	T	G	PA5060	nonsynonymous SNV	PA5060:PA5060.t01:exon1:c.T538G:p.X180E,	-	-	-	-	het	217	348	0.76	polyhydroxyalkanoate synthesis protein PhaF;
SNV	5701147	5701147	A	C	PA5060	nonsynonymous SNV	PA5060:PA5060.t01:exon1:c.A541C:p.T181P,	-	-	-	-	het	217	364	0.71	polyhydroxyalkanoate synthesis protein PhaF;
SNV	1408398	1408430	ATGATGGTCGTGGTGGTGGTGGTGGTGGTGGTG	ATGGTG	PA1297	nonframeshift substitution	PA1297:PA1297.t01:exon1:c.502_534CACCAT,	hom	214	238	1	-	-	-	-	metal transporter;
SNV	2735108	2735139	GCCGTGATCGTGATCGTGATCGTGATCGTGAT	GTCGTGATCGTGAT	PA2438	nonframeshift substitution	PA2438:PA2438.t01:exon1:c.44_75ATCACGATCACGAC,	het	217	355	0.75	-	-	-	-	hypothetical protein PA2438;
SNV	4541642	4541666	GCCACGAACACGAACACGAACACGA	GACACGAACACGA	PA4063	nonframeshift substitution	PA4063:PA4063.t01:exon1:c.371_395GACACGAACACGA,	het	217	326	0.72	-	-	-	-	hypothetical protein PA4063;
SNV	46550	46550	G	A	PA0041	nonsynonymous SNV	PA0041:PA0041.t01:exon1:c.G3637A:p.V1213I,	-	-	-	-	hom	124	230	1	hemagglutinin;
SNV	46895	46895	A	G	PA0041	nonsynonymous SNV	PA0041:PA0041.t01:exon1:c.A3982G:p.I1328V,	-	-	-	-	het	35	178	0.47	hemagglutinin;
SNV	116573	116573	G	C	PA0095	nonsynonymous SNV	PA0095:PA0095.t01:exon1:c.G1275C:p.M425I,	-	-	-	-	het	173	110	0.46	hypothetical protein PA0095;
SNV	120293	120293	A	G	PA0099	nonsynonymous SNV	PA0099:PA0099.t01:exon1:c.A130G:p.I44V,	hom	167	11	1	-	-	-	-	hypothetical protein PA0099;
SNV	276529	276529	G	T	PA0244	nonsynonymous SNV	PA0244:PA0244.t01:exon1:c.C806A:p.T269K,	hom	222	341	1	-	-	-	-	shikimate 5-dehydrogenase;
SNV	276530	276530	T	C	PA0244	nonsynonymous SNV	PA0244:PA0244.t01:exon1:c.A805G:p.T269A,	hom	222	348	1	-	-	-	-	shikimate 5-dehydrogenase;
SNV	1061368	1061368	A	G	PA0978	nonsynonymous SNV	PA0978:PA0978.t01:exon1:c.T667C:p.W223R,	het	118	1053	0.26	-	-	-	-	hypothetical protein PA0978;
SNV	1061422	1061422	T	G	PA0978	nonsynonymous SNV	PA0978:PA0978.t01:exon1:c.A613C:p.N205H,	het	111	1154	0.29	-	-	-	-	hypothetical protein PA0978;
SNV	1061545	1061545	C	T	PA0978	nonsynonymous SNV	PA0978:PA0978.t01:exon1:c.G490A:p.E164K,	het	73	986	0.32	-	-	-	-	hypothetical protein PA0978;
SNV	1069183	1069183	C	T	PA0987	nonsynonymous SNV	PA0987:PA0987.t01:exon1:c.C695T:p.T232I,	het	225	1138	0.59	-	-	-	-	hypothetical protein PA0987;
SNV	1643274	1643274	C	T	PA1511	nonsynonymous SNV	PA1511:PA1511.t01:exon1:c.G752A:p.G251D,	hom	222	407	0.9	-	-	-	-	hypothetical protein PA1511;
SNV	2039319	2039319	G	C	PA1874	nonsynonymous SNV	PA1874:PA1874.t01:exon1:c.G2879C:p.S960T,	het	19.1	11	0.27	-	-	-	-	hypothetical protein PA1874;
SNV	2041506	2041506	T	C	PA1874	nonsynonymous SNV	PA1874:PA1874.t01:exon1:c.T5066C:p.V1689A,	het	225	529	0.46	-	-	-	-	hypothetical protein PA1874;
SNV	2041634	2041634	G	T	PA1874	nonsynonymous SNV	PA1874:PA1874.t01:exon1:c.G5194T:p.A1732S,	het	225	623	0.46	-	-	-	-	hypothetical protein PA1874;
SNV	2071024	2071024	C	G	PA1899	nonsynonymous SNV	PA1899:PA1899.t01:exon1:c.C340G:p.Q114E,	hom	222	407	0.94	-	-	-	-	phenazine biosynthesis protein PhzA;
SNV	2119409	2119409	G	A	PA1938	nonsynonymous SNV	PA1938:PA1938.t01:exon1:c.G484A:p.E162K,	-	-	-	-	het	90	378	0.44	hypothetical protein PA1938;
SNV	2517613	2517613	C	A	PA2289	nonsynonymous SNV	PA2289:PA2289.t01:exon1:c.G949T:p.A317S,	hom	213	10	1	-	-	-	-	hypothetical protein PA2289;
SNV	2763516	2763516	T	C	PA2462	nonsynonymous SNV	PA2462:PA2462.t01:exon1:c.A15289G:p.M5097V,	-	-	-	-	hom	93.1	6	1	hypothetical protein PA2462;
SNV	2775335	2775335	G	T	PA2462	nonsynonymous SNV	PA2462:PA2462.t01:exon1:c.C3470A:p.A1157D,	-	-	-	-	hom	33	17	1	hypothetical protein PA2462;
SNV	2776194	2776194	T	C	PA2462	nonsynonymous SNV	PA2462:PA2462.t01:exon1:c.A2611G:p.T871A,	hom	222	357	0.99	-	-	-	-	hypothetical protein PA2462;
SNV	2807350	2807350	A	G	PA2491	nonsynonymous SNV	PA2491:PA2491.t01:exon1:c.T20C:p.F7S,	-	-	-	-	hom	222	439	1	oxidoreductase;
SNV	3226328	3226328	C	G	PA2873	nonsynonymous SNV	PA2873:PA2873.t01:exon1:c.G1060C:p.E354Q,	-	-	-	-	hom	222	318	1	protein-glutamine gamma-glutamyltransferase;
SNV	3226329	3226329	G	C	PA2873	nonsynonymous SNV	PA2873:PA2873.t01:exon1:c.C1059G:p.D353E,	-	-	-	-	hom	222	320	1	protein-glutamine gamma-glutamyltransferase;
SNV	3477814	3477814	T	A	PA3097	nonsynonymous SNV	PA3097:PA3097.t01:exon1:c.A815T:p.Y272F,	hom	145	6	1	-	-	-	-	type II secretion system protein K;
SNV	3558939	3558939	T	C	PA3168	nonsynonymous SNV	PA3168:PA3168.t01:exon1:c.A260G:p.D87G,	-	-	-	-	hom	222	375	1	DNA gyrase subunit A;
SNV	3682850	3682850	C	G	PA3290	nonsynonymous SNV	PA3290:PA3290.t01:exon1:c.G1299C:p.E433D,	-	-	-	-	hom	221	12	1	hypothetical protein PA3290;
SNV	3682851	3682851	T	A	PA3290	nonsynonymous SNV	PA3290:PA3290.t01:exon1:c.A1298T:p.E433V,	-	-	-	-	hom	217	11	1	hypothetical protein PA3290;
SNV	3682879	3682879	G	A	PA3290	nonsynonymous SNV	PA3290:PA3290.t01:exon1:c.C1270T:p.P424S,	-	-	-	-	hom	222	15	1	hypothetical protein PA3290;
SNV	3682881	3682881	G	T	PA3290	nonsynonymous SNV	PA3290:PA3290.t01:exon1:c.C1268A:p.A423E,	-	-	-	-	hom	222	13	1	hypothetical protein PA3290;
SNV	3682882	3682882	C	T	PA3290	nonsynonymous SNV	PA3290:PA3290.t01:exon1:c.G1267A:p.A423T,	-	-	-	-	hom	222	15	1	hypothetical protein PA3290;
SNV	4205153	4205153	C	T	PA3753	nonsynonymous SNV	PA3753:PA3753.t01:exon1:c.G106A:p.V36I,	hom	222	432	1	-	-	-	-	hypothetical protein PA3753;
SNV	5187837	5187837	G	A	PA4625	nonsynonymous SNV	PA4625:PA4625.t01:exon1:c.C5039T:p.A1680V,	-	-	-	-	het	138	365	0.28	hypothetical protein PA4625;
SNV	5189325	5189325	G	C	PA4625	nonsynonymous SNV	PA4625:PA4625.t01:exon1:c.C3551G:p.T1184S,	-	-	-	-	het	225	432	0.38	hypothetical protein PA4625;
SNV	5531029	5531029	T	A	PA4929	nonsynonymous SNV	PA4929:PA4929.t01:exon1:c.T57A:p.N19K,	het	35.2	7	0.86	hom	20.6	4	1	hypothetical protein PA4929;
SNV	6107525	6107525	A	C	PA5427	nonsynonymous SNV	PA5427:PA5427.t01:exon1:c.A415C:p.I139L,	-	-	-	-	hom	222	320	1	alcohol dehydrogenase;
SNV	6107527	6107527	T	G	PA5427	nonsynonymous SNV	PA5427:PA5427.t01:exon1:c.T417G:p.I139M,	-	-	-	-	hom	222	323	1	alcohol dehydrogenase;
SNV	6226937	6226937	C	G	PA5533	nonsynonymous SNV	PA5533:PA5533.t01:exon1:c.C717G:p.R239G,	-	-	-	-	het	217	397	0.78	transporter TonB;hypothetical protein PA5533;
SNV	6226945	6226945	G	C	PA5533	nonsynonymous SNV	PA5533:PA5533.t01:exon1:c.G725C:p.R242P,	-	-	-	-	het	218	464	0.82	transporter TonB;hypothetical protein PA5533;
SNV	54083	54083	G	A	PA0041a;PA0041			-	-	-	-	het	151	61	0.82	transposase;hemagglutinin;
SNV	169339	169339	T	C	PA0149,PA0150;PA0148			-	-	-	-	hom	222	389	0.98	ECF subfamily sigma-70 factor;transmembrane sensor;adenosine deaminase;
SNV	169340	169340	C	T	PA0149,PA0150;PA0148			-	-	-	-	hom	222	378	0.98	ECF subfamily sigma-70 factor;transmembrane sensor;adenosine deaminase;
SNV	264683	264683	C	T	PA0234,PA0235			-	-	-	-	het	225	132	0.57	hypothetical protein PA0234;4-hydroxybenzoate transporter PcaK;
SNV	296887	296887	G	A	PA0262;PA0263			-	-	-	-	het	4.13	479	0.38	hypothetical protein PA0262;secreted protein Hcp;
SNV	398140	398140	T	C	PA0353;PA0354			-	-	-	-	hom	47.1	7	1	dihydroxy-acid dehydratase;hypothetical protein PA0354;
SNV	547319	547319	G	A	PA0485;PA0486			hom	222	335	1	-	-	-	-	hypothetical protein PA0485;serine/threonine protein kinase;
SNV	547321	547321	G	C	PA0485;PA0486			hom	222	346	1	-	-	-	-	hypothetical protein PA0485;serine/threonine protein kinase;
SNV	851701	851701	A	C	PA0781,PA0782			hom	84	8	1	-	-	-	-	hypothetical protein PA0781;bifunctional proline dehydrogenase/pyrroline-5-carboxylate dehydrogenase;
SNV	901517	901517	A	G	PA0826;PA0827			-	-	-	-	hom	222	354	1	hypothetical protein PA0826;hypothetical protein PA0827;
SNV	1247892	1247892	T	C	PA1152;PA1153			hom	222	17	1	-	-	-	-	hypothetical protein PA1153;
SNV	1311431	1311431	T	G	PA1209,PA1210;PA1211,PA1212			-	-	-	-	hom	85.1	7	1	hypothetical protein PA1209;quercetin 2,3-dioxygenase;hypothetical protein PA1211;major facilitator superfamily transporter;
SNV	1474171	1474171	G	A	PA1361,PA1362,PA1363			-	-	-	-	het	225	768	0.52	multidrug resistance protein PmpM;hypothetical protein PA1362;ECF subfamily sigma-70 factor;
SNV	1801814	1801814	C	T	PA1655;PA1654			hom	222	358	0.98	-	-	-	-	glutathione S-transferase;aminotransferase;
SNV	1801817	1801817	A	G	PA1655;PA1654			hom	222	351	1	-	-	-	-	glutathione S-transferase;aminotransferase;
SNV	2077003	2077003	T	C	PA1904,PA1905,PA1906,PA1907			-	-	-	-	het	19.1	469	0.25	trans-2,3-dihydro-3-hydroxyanthranilate isomerase;pyridoxamine 5\'-phosphate oxidase;hypothetical protein PA1906;hypothetical protein PA1907;
SNV	2077025	2077025	G	A	PA1904,PA1905,PA1906,PA1907			-	-	-	-	het	225	424	0.67	trans-2,3-dihydro-3-hydroxyanthranilate isomerase;pyridoxamine 5\'-phosphate oxidase;hypothetical protein PA1906;hypothetical protein PA1907;
SNV	2077032	2077032	T	C	PA1904,PA1905,PA1906,PA1907			-	-	-	-	het	225	436	0.73	trans-2,3-dihydro-3-hydroxyanthranilate isomerase;pyridoxamine 5\'-phosphate oxidase;hypothetical protein PA1906;hypothetical protein PA1907;
SNV	2149425	2149425	T	C	PA1964,PA1966;PA1965,PA1967			-	-	-	-	hom	59	8	1	ABC transporter ATP-binding protein;hypothetical protein PA1966;hypothetical protein PA1965;hypothetical protein PA1967;
SNV	2241591	2241591	T	C	PA2047,PA2048;PA2049			-	-	-	-	het	36	26	0.54	transcriptional regulator;hypothetical protein PA2048;hypothetical protein PA2049;
SNV	2250654	2250654	T	C	PA2057;PA2056			het	225	729	0.55	-	-	-	-	hypothetical protein PA2057;transcriptional regulator;
SNV	2277342	2277342	T	G	PA2073;PA2072			-	-	-	-	hom	21.5	4	1	transporter membrane subunit;hypothetical protein PA2072;
SNV	2329250	2329250	G	A	PA2117,PA2118			hom	222	349	1	-	-	-	-	hypothetical protein PA2117;O6-methylguanine-DNA methyltransferase;
SNV	2329253	2329253	C	T	PA2117,PA2118			hom	222	352	1	-	-	-	-	hypothetical protein PA2117;O6-methylguanine-DNA methyltransferase;
SNV	2330587	2330587	C	G	PA2118,PA2118a,PA2119			hom	222	391	1	-	-	-	-	O6-methylguanine-DNA methyltransferase;hypothetical protein PA2118a;alcohol dehydrogenase;
SNV	2556769	2556769	C	T	PA2319;PA2317,PA2318			-	-	-	-	het	225	196	0.54	transposase;oxidoreductase;hypothetical protein PA2318;
SNV	2556845	2556845	A	G	PA2319;PA2317,PA2318			-	-	-	-	hom	14.2	15	1	transposase;oxidoreductase;hypothetical protein PA2318;
SNV	2558337	2558337	A	C	PA2319,PA2320			-	-	-	-	hom	14.2	10	1	transposase;GntR family transcriptional regulator;
SNV	2558344	2558344	G	A	PA2319,PA2320			hom	7.95	9	0.78	-	-	-	-	transposase;GntR family transcriptional regulator;
SNV	2558492	2558492	T	C	PA2319,PA2320			hom	59.1	8	1	-	-	-	-	transposase;GntR family transcriptional regulator;
SNV	2568550	2568550	C	T	PA2326;PA2327			hom	222	355	0.85	het	225	401	0.78	hypothetical protein PA2326;ABC transporter permease;
SNV	2568552	2568552	G	A	PA2326;PA2327			hom	222	353	0.86	het	225	385	0.78	hypothetical protein PA2326;ABC transporter permease;
SNV	2568586	2568586	T	C	PA2326;PA2327			-	-	-	-	het	65	406	0.21	hypothetical protein PA2326;ABC transporter permease;
SNV	2568766	2568766	C	T	PA2326;PA2327,PA2328			hom	222	79	1	-	-	-	-	hypothetical protein PA2326;ABC transporter permease;hypothetical protein PA2328;
SNV	2568869	2568869	C	T	PA2326;PA2327,PA2328			hom	222	167	1	-	-	-	-	hypothetical protein PA2326;ABC transporter permease;hypothetical protein PA2328;
SNV	2705446	2705446	G	A	PA2422,PA2423;PA2421			-	-	-	-	het	225	599	0.42	hypothetical protein PA2422;hypothetical protein PA2423;hypothetical protein PA2421;
SNV	2705498	2705498	G	C	PA2422,PA2423;PA2421			het	28	552	0.18	-	-	-	-	hypothetical protein PA2422;hypothetical protein PA2423;hypothetical protein PA2421;
SNV	2705500	2705500	G	A	PA2422,PA2423;PA2421			het	41	544	0.18	-	-	-	-	hypothetical protein PA2422;hypothetical protein PA2423;hypothetical protein PA2421;
SNV	2759314	2759314	C	T	PA2458,PA2459			het	116	19	0.47	hom	152	16	0.94	hypothetical protein PA2458;hypothetical protein PA2459;
SNV	2759332	2759332	C	T	PA2458,PA2459,PA2460			-	-	-	-	hom	134	10	1	hypothetical protein PA2458;hypothetical protein PA2459;hypothetical protein PA2460;
SNV	2760738	2760738	A	G	PA2459,PA2460;PA2461			het	209	13	0.92	-	-	-	-	hypothetical protein PA2459;hypothetical protein PA2460;hypothetical protein PA2461;
SNV	2760740	2760740	A	G	PA2459,PA2460;PA2461			hom	222	13	1	-	-	-	-	hypothetical protein PA2459;hypothetical protein PA2460;hypothetical protein PA2461;
SNV	2760743	2760743	G	A	PA2459,PA2460;PA2461			hom	222	13	1	-	-	-	-	hypothetical protein PA2459;hypothetical protein PA2460;hypothetical protein PA2461;
SNV	2918931	2918931	A	G	PA2581,PA2582,PA2583			hom	222	342	1	-	-	-	-	hypothetical protein PA2581;hypothetical protein PA2582;sensor/response regulator hybrid protein;
SNV	2918932	2918932	G	A	PA2581,PA2582,PA2583			hom	222	340	1	-	-	-	-	hypothetical protein PA2581;hypothetical protein PA2582;sensor/response regulator hybrid protein;
SNV	2918938	2918938	T	C	PA2581,PA2582,PA2583			hom	222	359	1	-	-	-	-	hypothetical protein PA2581;hypothetical protein PA2582;sensor/response regulator hybrid protein;
SNV	3087863	3087863	T	C	PA2729,PA2730			hom	221	11	1	-	-	-	-	hypothetical protein PA2729;hypothetical protein PA2730;
SNV	3087866	3087866	T	C	PA2729,PA2730			hom	222	16	1	-	-	-	-	hypothetical protein PA2729;hypothetical protein PA2730;
SNV	3780335	3780335	A	G	PA3368,PA3369,PA3370,PA3371,PA3372,PA3373			hom	38.1	6	1	-	-	-	-	acetyltransferase;hypothetical protein PA3369;hypothetical protein PA3370;hypothetical protein PA3371;carbon-phosphorus lyase complex accessory protein;hypothetical protein PA3373;
SNV	3780339	3780339	C	T	PA3368,PA3369,PA3370,PA3371,PA3372,PA3373			hom	204	267	1	-	-	-	-	acetyltransferase;hypothetical protein PA3369;hypothetical protein PA3370;hypothetical protein PA3371;carbon-phosphorus lyase complex accessory protein;hypothetical protein PA3373;
SNV	3841838	3841838	T	C	PA3433,PA3434			hom	222	302	0.78	-	-	-	-	transcriptional regulator;transposase;
SNV	3841955	3841955	A	G	PA3433,PA3434			-	-	-	-	hom	161	81	0.54	transcriptional regulator;transposase;
SNV	3858429	3858429	T	C	PA3452,PA3453,PA3454			-	-	-	-	hom	222	379	0.95	malate:quinone oxidoreductase;hypothetical protein PA3453;acyl-CoA thiolase;
SNV	3873939	3873939	C	T	PA3462,PA3463,PA3464			-	-	-	-	het	225	280	0.74	sensor/response regulator hybrid protein;hypothetical protein PA3463;hypothetical protein PA3464;
SNV	3874004	3874004	A	G	PA3462,PA3463,PA3464			het	20	63	0.22	-	-	-	-	sensor/response regulator hybrid protein;hypothetical protein PA3463;hypothetical protein PA3464;
SNV	3874447	3874447	T	C	PA3462,PA3463,PA3464			het	225	78	0.82	hom	222	69	0.87	sensor/response regulator hybrid protein;hypothetical protein PA3463;hypothetical protein PA3464;
SNV	3874467	3874467	A	C	PA3462,PA3463,PA3464			-	-	-	-	het	34	75	0.2	sensor/response regulator hybrid protein;hypothetical protein PA3463;hypothetical protein PA3464;
SNV	3874573	3874573	A	G	PA3463,PA3464			hom	222	288	0.95	-	-	-	-	hypothetical protein PA3463;hypothetical protein PA3464;
SNV	4009195	4009195	T	G	PA3577;PA3576,PA3578			hom	174	19	1	-	-	-	-	hypothetical protein PA3577;hypothetical protein PA3576;hypothetical protein PA3578;
SNV	4282070	4282070	T	G	PA3824;PA3825			hom	222	14	1	-	-	-	-	S-adenosylmethionine--tRNA ribosyltransferase-isomerase;hypothetical protein PA3825;
SNV	4282071	4282071	T	G	PA3824;PA3825			hom	222	12	1	-	-	-	-	S-adenosylmethionine--tRNA ribosyltransferase-isomerase;hypothetical protein PA3825;
SNV	4672851	4672851	C	T	PA4177;PA4175,PA4176			-	-	-	-	hom	222	311	0.93	hypothetical protein PA4177;endopeptidase IV;peptidyl-prolyl cis-trans isomerase C2;
SNV	4720128	4720128	T	C	PA4217;PA4215,PA4216			-	-	-	-	het	225	676	0.59	hypothetical protein PA4217;trans-2,3-dihydro-3-hydroxyanthranilate isomerase;pyridoxamine 5\'-phosphate oxidase;
SNV	4720190	4720190	A	G	PA4217;PA4215,PA4216			-	-	-	-	het	6.2	809	0.25	hypothetical protein PA4217;trans-2,3-dihydro-3-hydroxyanthranilate isomerase;pyridoxamine 5\'-phosphate oxidase;
SNV	5038862	5038862	G	A	PA4501;PA4500			-	-	-	-	hom	152	36	1	glycine-glutamate dipeptide porin OpdP;ABC transporter;
SNV	5038876	5038876	C	T	PA4501;PA4500			het	19.1	4	0.75	-	-	-	-	glycine-glutamate dipeptide porin OpdP;ABC transporter;
SNV	5269348	5269348	C	G	PA469.5;PA4691			-	-	-	-	hom	134	12	1	sulfite oxidase subunit YedZ;
SNV	5361350	5361350	C	T	PA4773,PA4774;PA4772			het	225	617	0.49	-	-	-	-	hypothetical protein PA4773;hypothetical protein PA4774;ferredoxin;
SNV	5506848	5506848	A	G	PA4907;PA4908			hom	13.9	2	1	-	-	-	-	short-chain dehydrogenase;ornithine cyclodeaminase;
SNV	5689959	5689959	G	A	PA5051;PA5050			hom	36.5	4	1	-	-	-	-	arginine--tRNA ligase;primosome assembly protein PriA;
SNV	5862996	5862996	T	G	PA5207,PA5209;PA5208			het	4.13	5	0.8	hom	39.1	6	1	phosphate transporter;hypothetical protein PA5209;hypothetical protein PA5208;
SNV	6090909	6090909	G	C	PA5412;PA5413			-	-	-	-	hom	4.61	2	1	hypothetical protein PA5412;
SNV	6187979	6187979	C	T	PA5495,PA5496,PA5497			hom	222	793	0.92	-	-	-	-	homoserine kinase;hypothetical protein PA5496;ribonucleoside-diphosphate reductase;
SNV	6188028	6188028	A	C	PA5495,PA5496,PA5497			-	-	-	-	het	225	747	0.37	homoserine kinase;hypothetical protein PA5496;ribonucleoside-diphosphate reductase;
SNV	6188031	6188031	G	T	PA5495,PA5496,PA5497			-	-	-	-	het	188	742	0.3	homoserine kinase;hypothetical protein PA5496;ribonucleoside-diphosphate reductase;
INDEL	169342	169342	C	-	PA0149,PA0150;PA0148			hom	14.4	2	1	-	-	-	-	ECF subfamily sigma-70 factor;transmembrane sensor;adenosine deaminase;
SNV	359937	359937	G	C	PA0320;PA0319,PA0321			-	-	-	-	het	217	314	0.6	hypothetical protein PA0320;hypothetical protein PA0319;acetylpolyamine aminohydrolase;
SNV	359943	359943	A	C	PA0320;PA0319,PA0321			-	-	-	-	het	217	328	0.66	hypothetical protein PA0320;hypothetical protein PA0319;acetylpolyamine aminohydrolase;
SNV	955457	955457	T	G	PA0873,PA0874,PA0875			-	-	-	-	het	217	401	0.78	transcriptional regulator PhhR;hypothetical protein PA0874;hypothetical protein PA0875;
SNV	1060858	1060859	CA	GC	PA0976,PA0978			-	-	-	-	het	217	372	0.71	7-cyano-7-deazaguanine synthase;hypothetical protein PA0978;
SNV	1074701	1074703	GGC	AAG	PA0994;PA0992,PA0993			-	-	-	-	het	217	474	0.78	usher CupC3;fimbrial subunit CupC1;chaperone CupC2;
INDEL	1300809	1300810	CG	CCATG	PA1200;PA1198,PA1199,PA1201			-	-	-	-	hom	214	286	1	hypothetical protein PA1200;hypothetical protein PA1198;lipoprotein;transcriptional regulator;
INDEL	1311430	1311430	-	G	PA1209,PA1210;PA1211,PA1212			hom	214	399	1	-	-	-	-	hypothetical protein PA1209;quercetin 2,3-dioxygenase;hypothetical protein PA1211;major facilitator superfamily transporter;
SNV	1396621	1396621	C	A	PA1284,PA1285,PA1286			-	-	-	-	hom	214	445	1	acyl-CoA dehydrogenase;transcriptional regulator;major facilitator superfamily transporter;
SNV	1467481	1467481	G	C	PA1352;PA1353,PA1354			-	-	-	-					hypothetical protein PA1352;hypothetical protein PA1353;hypothetical protein PA1354;
SNV	1467483	1467483	C	G	PA1352;PA1353,PA1354			-	-	-	-	hom	214	346	1	hypothetical protein PA1352;hypothetical protein PA1353;hypothetical protein PA1354;
SNV	1491850	1491850	G	C	PA1373,PA1375;PA1374			-	-	-	-	hom	214	427	1	3-oxoacyl-ACP synthase;erythronate-4-phosphate dehydrogenase;hypothetical protein PA1374;
SNV	1633837	1633837	C	G	PA1505;PA1503,PA1504			-	-	-	-	het	217	308	0.62	cyclic pyranopterin monophosphate synthase;hypothetical protein PA1503;transcriptional regulator;
SNV	1633838	1633838	G	C	PA1505;PA1503,PA1504			-	-	-	-	hom	214	194	1	cyclic pyranopterin monophosphate synthase;hypothetical protein PA1503;transcriptional regulator;
INDEL	1633841	1633841	-	G	PA1505;PA1503,PA1504			-	-	-	-	hom	214	194	1	cyclic pyranopterin monophosphate synthase;hypothetical protein PA1503;transcriptional regulator;
SNV	1636258	1636258	G	A	PA1505,PA1506,PA1507			-	-	-	-	hom	214	390	1	cyclic pyranopterin monophosphate synthase;hypothetical protein PA1506;transporter;
INDEL	1801817	1801817	A	-	PA1655;PA1654			-	-	-	-	het	5.08	12	0.25	glutathione S-transferase;aminotransferase;
SNV	1882570	1882571	TC	GT	PA1737,PA1738			-	-	-	-	het	217	365	0.71	3-hydroxyacyl-CoA dehydrogenase;transcriptional regulator;
INDEL	2061264	2061275	AGCGGGGGCGCC	-	PA1890;PA1889,PA1891,PA1892			-	-	-	-	het	217	88	0.66	glutathione S-transferase;hypothetical protein PA1889;hypothetical protein PA1891;hypothetical protein PA1892;
INDEL	2116419	2116419	-	TCCAGATTCCAGAT	PA1934;PA1935			-	-	-	-	hom	214	135	1
INDEL	2116424	2116424	-	ATTCCAGATGCCC	PA1934;PA1935			hom	214	140	1	-	-	-	-
INDEL	2136513	2136515	TGG	TACGAGG	PA1950,PA1951			hom	163	27	1	-	-	-	-	ribokinase;hypothetical protein PA1951;
INDEL	2153368	2153368	-	T	PA1971,PA1972			-	-	-	-	hom	173	55	1	branched-chain amino acid transport system 3 carrier protein;hypothetical protein PA1972;
INDEL	2277496	2277496	-	AGC	PA2073;PA2072			hom	71.2	2	1	-	-	-	-	transporter membrane subunit;hypothetical protein PA2072;
INDEL	2329253	2329253	-	AT	PA2117,PA2118			-	-	-	-	hom	71.2	2	1	hypothetical protein PA2117;O6-methylguanine-DNA methyltransferase;
SNV	2633785	2633785	T	C	PA2380;PA2381,PA2382			-	-	-	-	het	217	338	0.8	hypothetical protein PA2380;hypothetical protein PA2381;L-lactate dehydrogenase;
INDEL	2705441	2705441	-	AACGCCGGC	PA2422,PA2423;PA2421			-	-	-	-	het	217	409	0.63	hypothetical protein PA2422;hypothetical protein PA2423;hypothetical protein PA2421;
INDEL	2756254	2756255	CT	-	PA2457;PA2454,PA2455			-	-	-	-	hom	214	394	1	hypothetical protein PA2457;hypothetical protein PA2454;hypothetical protein PA2455;
SNV	3316675	3316675	A	G	PA2955,PA2956,PA2958;PA2957			-	-	-	-	het	217	342	0.79	hypothetical protein PA2955;hypothetical protein PA2956;hypothetical protein PA2958;transcriptional regulator;
SNV	3316690	3316690	A	G	PA2955,PA2956,PA2958;PA2957			-	-	-	-	het	217	342	0.79	hypothetical protein PA2955;hypothetical protein PA2956;hypothetical protein PA2958;transcriptional regulator;
SNV	3316692	3316692	T	A	PA2955,PA2956,PA2958;PA2957			-	-	-	-	het	217	371	0.8	hypothetical protein PA2955;hypothetical protein PA2956;hypothetical protein PA2958;transcriptional regulator;
SNV	3316695	3316695	G	C	PA2955,PA2956,PA2958;PA2957			-	-	-	-	het	217	371	0.8	hypothetical protein PA2955;hypothetical protein PA2956;hypothetical protein PA2958;transcriptional regulator;
SNV	3515232	3515232	A	C	PA3133;PA3134			-	-	-	-	het	217	438	0.78	transcriptional regulator;glutamate--tRNA ligase;
SNV	3515234	3515234	T	G	PA3133;PA3134			-	-	-	-	hom	214	384	1	transcriptional regulator;glutamate--tRNA ligase;
SNV	3633428	3633429	TC	GG	PA3247;PA3244,PA3245,PA3246			-	-	-	-	het	217	307	0.8	aminopeptidase;cell division inhibitor MinD;cell division topological specificity factor MinE;pseudouridine synthase;
INDEL	3780330	3780339	CCACAACGCC	-	PA3368,PA3369,PA3370,PA3371,PA3372,PA3373			-	-	-	-	hom	30.2	2	1	acetyltransferase;hypothetical protein PA3369;hypothetical protein PA3370;hypothetical protein PA3371;carbon-phosphorus lyase complex accessory protein;hypothetical protein PA3373;
INDEL	4009195	4009195	-	G	PA3577;PA3576,PA3578			-	-	-	-	hom	214	361	0.99	hypothetical protein PA3577;hypothetical protein PA3576;hypothetical protein PA3578;
INDEL	4310913	4310933	CGCCGCCCCGGAGCGCCGCCG	-	PA3849,PA3850			hom	214	305	1	-	-	-	-	nucleoid-associated protein NdpA;hypothetical protein PA3850;
SNV	4505480	4505480	A	C	PA4024;PA4023			-	-	-	-	hom	214	348	1	ethanolamine ammonia-lyase large subunit;transporter;
SNV	4662674	4662674	C	A	PA4165;PA4166,PA4167			-	-	-	-	het	217	350	0.77	transcriptional regulator;acetyltransferase;2,5-diketo-D-gluconate reductase B;
SNV	4662686	4662686	T	A	PA4165;PA4166,PA4167			-	-	-	-	het	217	348	0.73	transcriptional regulator;acetyltransferase;2,5-diketo-D-gluconate reductase B;
SNV	4699820	4699820	G	T	PA4200;PA4199			-	-	-	-	hom	219	332	0.82	hypothetical protein PA4200;acyl-CoA dehydrogenase;
SNV	4699821	4699821	A	T	PA4200;PA4199			-	-	-	-	het	217	354	0.8	hypothetical protein PA4200;acyl-CoA dehydrogenase;
SNV	4859319	4859319	C	G	PA4330;PA4329,PA4331,PA4332			-	-	-	-	hom	214	379	1	enoyl-CoA hydratase;pyruvate kinase;hypothetical protein PA4331;hypothetical protein PA4332;
INDEL	5038730	5038730	T	-	PA4501;PA4500			-	-	-	-	hom	120	50	1	glycine-glutamate dipeptide porin OpdP;ABC transporter;
INDEL	5038860	5038860	-	G	PA4501;PA4500			hom	11.5	2	1	-	-	-	-	glycine-glutamate dipeptide porin OpdP;ABC transporter;
INDEL	5080250	5080250	A	-	PA4539,PA4540			hom	79.5	21	1	-	-	-	-	hypothetical protein PA4539;hypothetical protein PA4540;
INDEL	5264290	5264290	T	-	PA4690.1;PA4690.2			hom	20.5	418	0.59	-	-	-	-	paraquat-inducible protein A;
INDEL	5506847	5506847	-	GC	PA4907;PA4908			-	-	-	-	hom	40.4	5	1	short-chain dehydrogenase;ornithine cyclodeaminase;
INDEL	5689960	5689960	-	C	PA5051;PA5050			-	-	-	-	het	63.5	50	0.36	arginine--tRNA ligase;primosome assembly protein PriA;
SNV	5985685	5985685	G	T	PA5317;PA5313,PA5314,PA5315,PA5316			-	-	-	-	hom	214	447	1	dipeptide ABC transporter substrate-binding protein;omega amino acid--pyruvate transaminase;hypothetical protein PA5314;50S ribosomal protein L33;50S ribosomal protein L28;
INDEL	6039774	6039774	T	-	PA5369.1;PA5369.2			hom	20.5	459	0.58	-	-	-	-
SNV	6049126	6049126	T	G	PA5372;PA5373			-	-	-	-	hom	214	420	1	choline dehydrogenase;betaine aldehyde dehydrogenase;
SNV	6243071	6243071	C	A	PA5548,PA5549			-	-	-	-	het	217	361	0.8	major facilitator superfamily transporter;glucosamine--fructose-6-phosphate aminotransferase;
SNV	6243074	6243074	G	T	PA5548,PA5549			-	-	-	-	het	218	339	0.78	major facilitator superfamily transporter;glucosamine--fructose-6-phosphate aminotransferase;
Type: type of site variation	Start: start site of variation	END: end site of variation	Ref: base sequence of PAO1; -: no nucleotide	obs: base sequence of CSP18/CRP42	Gene locus: gene or closest gene to the mutation site	ExonicFunc: mutation types of functional region	AAchange: Base and amino acid mutation information (NCBI sequence number: base mutation: amino acid mutation)	information of CSP18 strain: hom/het: homozygous/heterozygous;-:same to PAO1 strain				information of CRP42 strain: hom/het: homozygous/heterozygous;-:same to PAO1 strain
