# Supplementary material for: Mechanisms for Development of Ciprofloxacin Resistance in a Clinical Isolate of Pseudomonas aeruginosa
Source: Front Microbiol. 2021 Jan 8;11:598291. doi: 10.3389/fmicb.2020.598291 (PMC7819972; doi:10.3389/fmicb.2020.598291)
Supplement: Supplementary Table 4 — Transcriptome analysis: differentially expressed genes by RNAseq. [file Table_4.XLS]

PA number	Gene name	Fold change (CRP42/CSP18)	p-value	Gene fuction
PA2493	mexE	239.3571955	4.88E-19	resistance-nodulation-cell division (RND) multidrug efflux membrane fusion protein MexE;
PA2494	mexF	225.1560321	6.29E-19	resistance-nodulation-cell division (RND) multidrug efflux transporter MexF;
PA2495	oprN	169.8299101	1.22E-17	multidrug efflux outer membrane protein OprN;
PA3229	PA3229	88.88946269	6.67E-15	hypothetical protein;
PA4881	PA4881	51.66617158	1.66E-12	hypothetical protein;
PA2759	PA2759	40.00960377	2.09E-11	hypothetical protein;
PA4623	PA4623	31.43395731	2.79E-10	hypothetical protein;
PA1970	PA1970	24.97899548	2.04E-08	hypothetical protein;
PA1743	PA1743	18.58798274	0.000191901	hypothetical protein;
PA1942	PA1942	16.65946459	7.69E-08	hypothetical protein;
PA2486	PA2486	12.87838861	2.00E-06	hypothetical protein;
PA4356	xenB	8.907063056	8.75E-06	xenobiotic reductase;
PA2398	fpvA	0.174624611	0.0003082	ferripyoverdine receptor;
PA0165	PA0165	0.172804954	0.000399581	hypothetical protein;
PA2193	hcnA	0.171737404	0.00027876	hydrogen cyanide synthase subunit HcnA;
PA4141	PA4141	0.170789136	0.000241094	hypothetical protein;
PA0122	PA0122	0.165415308	0.00019697	hypothetical protein;
PA2410	PA2410	0.157465029	0.000201862	hypothetical protein;
PA2403	PA2403	0.153517948	0.000296233	hypothetical protein;
PA4209	phzM	0.146644964	0.000109593	phenazine-specific methyltransferase;
PA3326	PA3326	0.145224301	6.76E-05	ATP-dependent Clp protease proteolytic subunit;
PA1002	phnB	0.142689836	6.51E-05	anthranilate synthase component II;
PA2194	hcnB	0.139581977	5.24E-05	hydrogen cyanide synthase subunit HcnB;
PA2195	hcnC	0.135868913	4.25E-05	hydrogen cyanide synthase subunit HcnC;
PA1001	phnA	0.133468922	3.51E-05	anthranilate synthase component I;
PA4217	phzS	0.133436204	4.72E-05	hypothetical protein;
PA2408	PA2408	0.130272283	9.07E-05	ABC transporter ATP-binding protein;
PA2407	PA2407	0.126528814	5.46E-05	adhesion protein;
PA3479	rhlA	0.115054517	1.29E-05	rhamnosyltransferase subunit A;
PA3478	rhlB	0.10878432	1.26E-05	rhamnosyltransferase subunit B;
PA3361	lecB	0.094693567	6.99E-06	fucose-binding lectin PA-IIL;
PA2068	PA2068	0.085263049	0.000128791	major facilitator superfamily transporter;
PA2409	PA2409	0.081506572	6.16E-06	ABC transporter permease;
PA4210	phzA1	0.073006462	4.90E-06	phenazine biosynthesis protein;
PA2406	PA2406	0.071741774	2.10E-05	hypothetical protein;
PA3336	PA3336	0.052580524	3.23E-08	major facilitator superfamily transporter;
PA2069	PA2069	0.050025366	6.93E-08	carbamoyl transferase;
PA3335	PA3335	0.048017143	1.48E-08	hypothetical protein;
PA4211	phzB1	0.040019175	1.44E-08	phenazine biosynthesis protein;
PA3327	PA3327	0.038259896	7.44E-10	non-ribosomal peptide synthetase;
PA3333	fabH2	0.036056699	8.76E-10	3-oxoacyl-ACP synthase III;
PA4216	phzG1	0.033151394	4.69E-05	pyridoxamine 5'-phosphate oxidase;
PA3328	PA3328	0.031873307	3.39E-10	FAD-dependent monooxygenase;
PA3330	PA3330	0.022648032	1.57E-11	short-chain dehydrogenase;
PA3334	PA3334	0.02211778	5.15E-10	acyl carrier protein;
PA3331	PA3331	0.022031721	7.95E-12	cytochrome P450;
PA3329	PA3329	0.015126668	5.81E-13	hypothetical protein;
PA3332	PA3332	0.013720031	5.82E-12	hypothetical protein;
